# Supplementary material for: Systematic Review of the Survival Outcomes of Neoadjuvant Chemotherapy in Women with Malignant Ovarian Germ Cell Tumors
Source: Cancers (Basel). 2023 Sep 8;15(18):4470. doi: 10.3390/cancers15184470 (PMC10526733; doi:10.3390/cancers15184470)
Supplement: Supplementary file 1 [file cancers-15-04470-s001.zip]

Archive with 1 entries (1 files):
- cancers-2573468-supplementary.pdf
